# Supplementary material for: GeneBreak: detection of recurrent DNA copy number aberration-associated chromosomal breakpoints within genes
Source: F1000Res. 2017 Jul 6;5:2340. Originally published 2016 Sep 19. [Version 2] doi: 10.12688/f1000research.9259.2 (PMC5500957; doi:10.12688/f1000research.9259.2)
Supplement: Supplementary file 1 [file f1000research-5-12600-s0000.tgz]

Archive with 1 entries (1 files):
- b9923769-65e7-4664-819e-73db3794f9b5.pdf
